# Supplementary material for: Mucosal Delivery of Recombinant SARS-CoV-2 Spike Receptor-Binding Domain Antigen Containing Immune-Stimulating Peptides Induces Protective Immune Responses Against Viral Infection in huACE2 Mice
Source: Vaccines (Basel). 2026 May 7;14(5):421. doi: 10.3390/vaccines14050421 (PMC13211405; doi:10.3390/vaccines14050421)
Supplement: Supplementary file 1 [file vaccines-14-00421-s001.zip]

Archive with 1 entries (1 files):
- vaccines-4246708-supplementary.pdf
